# Supplementary material for: Mapping the distribution of Amblyomma americanum in Georgia, USA
Source: Parasit Vectors. 2024 Feb 11;17:62. doi: 10.1186/s13071-024-06142-7 (PMC10860309; doi:10.1186/s13071-024-06142-7)
Supplement: Supplementary file 1 — Additional file 1: Dataset S1. Amblyomma americanum outcome data and predictors used for modeling. [file 13071_2024_6142_MOESM1_ESM.xlsx]

## Sheet: Dataset S1
name	elevation	j1NDVI	mNDVI	longitude	latitude	bc1	bc2	bc3	bc4	bc5	bc6	bc7	bc8	bc9	bc10	bc11	bc12	bc13	bc14	bc15	bc16	bc17	bc18	bc19	lcforestGIS	DeerPerSqMile	ama	ama_bin	datesamp	ecor	lcforestfield	rh	t
AHT1	192.359	7470	8143	-82.9002	33.5631	16.5792	13.1083	40.5831	733.793	32.6	0.3	32.3	8.86667	17.15	25.4833	7.33333	1215	131	74	18.0002	370	235	317	338	F	5.95316	0	0	2022-05-05	3	F	0.543118	26.5445
AHT2	186.353	6346	8581	-82.9026	33.5682	16.6	13.1333	40.6605	734.76	32.6	0.3	32.3	8.88333	17.1833	25.5167	7.35	1212	131	74	17.9855	369	235	316	336	O	5.95316	0	0	2022-05-05	3	F	0.543289	26.5354
AHT3	195.699	6998	7802	-82.8998	33.5658	16.6042	13.1417	40.6863	735.003	32.6	0.3	32.3	8.88333	17.1833	25.5167	7.35	1211	131	74	18.0752	369	234	317	336	F	5.95316	3	1	2022-05-05	3	F	0.543144	26.5391
AHT4	169	6904	8858	-82.897	33.5719	16.65	13.15	40.7121	735.165	32.7	0.4	32.3	8.93333	17.2	25.5833	7.38333	1208	131	74	18.1627	369	233	315	336	F	5.95316	5	1	2022-05-05	3	F	0.543132	26.5256
AHT5	175.882	6611	8286	-82.8947	33.5729	16.65	13.15	40.7121	735.165	32.7	0.4	32.3	8.93333	17.2	25.5833	7.38333	1208	131	74	18.1627	369	233	315	336	F	5.95316	0	0	2022-05-05	3	F	0.543056	26.5231
AMT1	-2.29703	4927	4768	-81.3904	31.3864	19.6	10.5333	37.8897	629.52	32.7	4.9	27.8	26.7667	16.2833	27.0167	11.5333	1299	179	66	35.0273	491	225	462	273	O	0.454825	0	0	2022-04-09	5	F	0.485645	12.56
AMT2	1.87879	4503	6646	-81.4711	31.3557	19.6125	10.7917	38.6798	624.966	32.8	4.9	27.9	26.7333	16.3333	26.9833	11.6167	1292	177	64	34.3705	481	222	463	273	O	0.454825	0	0	2022-04-09	5	O	0.489465	12.522
AMT3	4.35	4989.5	6015	-81.4542	31.3563	19.6208	10.6917	38.3214	627.239	32.8	4.9	27.9	26.7667	16.3167	27.0167	11.5833	1292	177	64	34.2628	481	223	461	273	O	0.454825	0	0	2022-04-09	5	O	0.488987	12.5308
AMT4	3	4792	5398	-81.4521	31.3552	19.6208	10.6917	38.3214	627.239	32.8	4.9	27.9	26.7667	16.3167	27.0167	11.5833	1292	177	64	34.2628	481	223	461	273	O	0.454825	0	0	2022-04-09	5	O	0.488992	12.5339
AMT5	3	4823	5768	-81.4581	31.3553	19.6208	10.6917	38.3214	627.239	32.8	4.9	27.9	26.7667	16.3167	27.0167	11.5833	1292	177	64	34.2628	481	223	461	273	O	0.454825	0	0	2022-04-09	5	O	0.489165	12.5298
ART1	211.288	6995.5	8153	-85.1487	34.4374	15.35	13.2167	39.8092	772.319	31.8	-1.4	33.2	7.26667	20.9	24.7	5.6	1393	162	85	17.2459	421	282	316	383	F	3.8645	0	0	2022-06-15	2	F	0.534057	31.3637
ART2	213.214	7312	8153	-85.1473	34.4358	15.35	13.2167	39.8092	772.319	31.8	-1.4	33.2	7.26667	20.9	24.7	5.6	1393	162	85	17.2459	421	282	316	383	F	3.8645	0	0	2022-06-15	2	F	0.534093	31.3656
ART3	213	6942.5	8153	-85.1497	34.437	15.35	13.2167	39.8092	772.319	31.8	-1.4	33.2	7.26667	20.9	24.7	5.6	1393	162	85	17.2459	421	282	316	383	F	3.8645	0	0	2022-06-15	2	F	0.534079	31.3634
ART4	212.602	6573	7971.5	-85.151	34.4374	15.3083	13.1667	39.6586	769.852	31.8	-1.4	33.2	7.23333	20.8167	24.6333	5.6	1398	162	86	17.0503	422	284	317	385	F	3.8645	0	0	2022-06-15	2	F	0.53408	31.3625
ART5	209.68	6679	8153	-85.1494	34.4391	15.35	13.2167	39.8092	772.319	31.8	-1.4	33.2	7.26667	20.9	24.7	5.6	1393	162	85	17.2459	421	282	316	383	O	3.8645	0	0	2022-06-15	2	O	0.534011	31.3621
BBT1	122.098	3359	7756	-82.5748	33.9667	16.6625	13.4583	40.9068	747.563	33.1	0.2	32.9	8.73333	17.3333	25.7667	7.26667	1184	127	82	15.6513	360	249	300	328	F	6.44284	2	1	2022-06-02	3	F	0.402381	30.5766
BBT2	123.882	3359	7756	-82.5743	33.9667	16.6625	13.4583	40.9068	747.563	33.1	0.2	32.9	8.73333	17.3333	25.7667	7.26667	1184	127	82	15.6513	360	249	300	328	F	6.44284	0	0	2022-06-02	3	F	0.402377	30.577
BBT3	128.431	6374.5	8632	-82.5827	33.975	16.6208	13.375	40.7774	747.041	33	0.2	32.8	8.66667	17.3167	25.7167	7.23333	1187	128	82	15.7696	361	250	301	328	F	6.44284	2	1	2022-06-02	3	F	0.402713	30.5676
BBT4	128.231	6174	8475	-82.5822	33.974	16.6208	13.375	40.7774	747.041	33	0.2	32.8	8.66667	17.3167	25.7167	7.23333	1187	128	82	15.7696	361	250	301	328	F	6.44284	0	0	2022-06-02	3	F	0.402678	30.5683
BBT5	127.569	5413	8911	-82.5884	33.9794	16.5833	13.3667	40.752	746.843	33	0.2	32.8	8.66667	17.25	25.6833	7.21667	1190	128	82	15.6805	362	251	301	330	F	6.44284	0	0	2022-06-02	3	F	0.402948	30.5604
BDT1	73.7921	6347	7975	-82.0299	32.8739	17.8792	13.8583	43.4431	698.308	33.5	1.6	31.9	26.2833	18.5333	26.2833	9.05	1164	129	64	20.68	359	214	359	302	F	3.04421	0	0	2022-06-01	4	O	0.415092	29.9784
BDT2	75.8713	6585	8188	-82.0326	32.8714	17.8792	13.8583	43.4431	698.308	33.5	1.6	31.9	26.2833	18.5333	26.2833	9.05	1164	129	64	20.68	359	214	359	302	F	3.04421	77	1	2022-06-01	4	F	0.415573	29.9739
BDT3	74.5686	7027	7756	-82.0316	32.8781	17.875	13.8667	43.4692	698.842	33.5	1.6	31.9	26.2833	18.5333	26.2833	9.03333	1164	129	64	20.7486	359	214	359	302	O	3.04421	12	1	2022-06-01	4	F	0.41422	29.9851
BDT4	75	6658	7422	-82.0338	32.8797	17.8625	13.8583	43.4431	698.134	33.5	1.6	31.9	26.25	18.5333	26.25	9.03333	1166	129	64	20.7217	359	214	359	304	F	3.04421	2	1	2022-06-01	4	F	0.41386	29.9876
BDT5	73.8119	6689	5907	-82.0318	32.8793	17.875	13.8667	43.4692	698.842	33.5	1.6	31.9	26.2833	18.5333	26.2833	9.03333	1164	129	64	20.7486	359	214	359	302	F	3.04421	0	0	2022-06-01	4	O	0.413958	29.9872
BST1	424.673	5627	8232	-83.6342	34.5563	14.6042	12.7917	39.8494	737.633	30.5	-1.6	32.1	6.81667	19.8667	23.5667	5.33333	1555	165	114	12.2242	456	351	364	423	O	3.356	19	1	2022-06-24	3	F	0.581802	27.5529
BST2	442.233	6263	8292	-83.6371	34.5532	14.6042	12.7917	39.8494	737.633	30.5	-1.6	32.1	6.81667	19.8667	23.5667	5.33333	1555	165	114	12.2242	456	351	364	423	O	3.356	0	0	2022-06-24	3	F	0.581849	27.5578
BST3	440.106	6263	8292	-83.6368	34.5522	14.6042	12.7917	39.8494	737.633	30.5	-1.6	32.1	6.81667	19.8667	23.5667	5.33333	1555	165	114	12.2242	456	351	364	423	F	3.356	0	0	2022-06-24	3	O	0.581753	27.5627
BST4	438	5977	7903.5	-83.6363	34.5521	14.6042	12.7917	39.8494	737.633	30.5	-1.6	32.1	6.81667	19.8667	23.5667	5.33333	1555	165	114	12.2242	456	351	364	423	O	3.356	0	0	2022-06-24	3	O	0.5817	27.5645
CBT1	217.204	6746	7937	-85.0095	33.4307	16.3125	13.2583	41.3032	730.943	32.1	0	32.1	8.58333	21.5667	25.1333	7.06667	1353	154	79	19.2938	418	255	315	388	F	4.03532	12	1	2022-07-07	3	F	0.4739	31.392
CBT2	218.569	6746	7937	-85.0084	33.4306	16.3125	13.2583	41.3032	730.943	32.1	0	32.1	8.58333	21.5667	25.1333	7.06667	1353	154	79	19.2938	418	255	315	388	F	4.03532	5	1	2022-07-07	3	F	0.473913	31.3918
CBT3	252.902	6564	8982	-84.9895	33.4244	16.1042	13.1417	41.0677	728.359	31.8	-0.2	32	8.41667	21.3333	24.9	6.88333	1362	155	79	19.3417	420	256	319	390	F	4.03532	25	1	2022-07-07	3	F	0.473914	31.3946
CBT4	293.471	4952.5	8372	-84.9724	33.4249	15.9833	13.0833	41.1426	725.087	31.6	-0.2	31.8	8.35	21.2	24.7333	6.81667	1365	155	79	19.0389	420	258	321	389	F	4.03532	20	1	2022-07-07	3	F	0.475662	31.3702
CBT5	285	5478	8028	-84.972	33.4278	15.9958	13.0917	41.0397	726.734	31.7	-0.2	31.9	8.35	21.2167	24.7833	6.81667	1365	155	79	19.0461	420	258	321	389	F	4.03532	13	1	2022-07-07	3	F	0.475744	31.3672
CHT1	134.578	6387	8665	-82.5003	33.6432	16.7667	13.5167	41.2094	739.829	33.1	0.3	32.8	8.93333	17.4333	25.7333	7.45	1201	126	78	15.2762	360	243	311	333	F	4.89836	0	0	2022-06-02	3	O	0.374828	31.0007
CHT2	145.874	6351	8560	-82.5023	33.6414	16.75	13.5333	41.2602	739.247	33.1	0.3	32.8	8.93333	17.4	25.7167	7.45	1200	126	78	15.2978	360	243	311	332	O	4.89836	0	0	2022-06-02	3	F	0.374651	31.0026
CHT3	149.398	7180	9107	-82.5259	33.6322	16.7042	13.475	41.208	737.14	33	0.3	32.7	8.93333	17.3167	25.6667	7.43333	1202	127	78	15.4509	361	243	312	332	F	4.89836	0	0	2022-06-02	3	F	0.373806	30.9906
CHT4	150.48	6568	8199	-82.5314	33.631	16.7042	13.475	41.208	737.14	33	0.3	32.7	8.93333	17.3167	25.6667	7.43333	1202	127	78	15.4509	361	243	312	332	F	4.89836	0	0	2022-06-02	3	O	0.373787	30.9898
CHT5	151.505	6568	8553	-82.5319	33.6316	16.7042	13.475	41.208	737.14	33	0.3	32.7	8.93333	17.3167	25.6667	7.43333	1202	127	78	15.4509	361	243	312	332	F	4.89836	1	1	2022-06-02	3	F	0.373866	30.9888
CIT1	67.52	6331	7221	-84.4424	31.4655	18.7083	13.15	43.543	665.599	33.2	3	30.2	11.5333	19.65	26.5667	10.2333	1326	148	58	24.7381	411	223	381	380	F	3.11895	0	0	2022-07-06	4	O	0.415412	33.2664
CIT2	64.9703	7011	8531	-84.4225	31.4662	18.6833	13.0333	43.3001	664.849	33.2	3.1	30.1	11.5333	19.6333	26.5333	10.2167	1321	148	58	24.8693	410	222	381	377	F	3.11895	0	0	2022-07-06	4	O	0.416833	33.254
CIT3	63.17	6427	7921	-84.4231	31.4671	18.6875	13.0417	43.3278	664.571	33.2	3.1	30.1	11.5333	19.65	26.5333	10.2167	1322	148	58	24.7152	409	223	381	377	O	3.11895	0	0	2022-07-06	4	F	0.416749	33.2549
CIT4	59.84	5822	7789	-84.4154	31.4735	18.7083	13.0333	43.3001	665.558	33.2	3.1	30.1	11.55	19.65	26.5833	10.2333	1321	148	58	24.8159	409	222	381	377	O	1.62874	0	0	2022-07-06	4	O	0.417157	33.2533
CIT5	62	6589	7785	-84.4212	31.495	18.7167	13.1	43.5216	664.179	33.2	3.1	30.1	11.5833	19.6333	26.5667	10.2667	1319	148	58	24.7787	409	222	379	378	O	1.62874	0	0	2022-07-06	4	O	0.414926	33.2826
COT1	516.524	6423	8983	-84.5577	34.8128	13.4875	12.6417	39.3821	747.299	29.6	-2.5	32.1	5.48333	18.8833	22.5333	4.06667	1570	168	100	14.0383	458	328	369	428	F	1.77846	0	0	2022-07-11	1	F	0.599998	26.5018
COT2	514.75	6082	8903	-84.5579	34.8118	13.4875	12.6417	39.3821	747.299	29.6	-2.5	32.1	5.48333	18.8833	22.5333	4.06667	1570	168	100	14.0383	458	328	369	428	F	1.77846	0	0	2022-07-11	1	F	0.600152	26.4974
COT3	561.385	5806	9163	-84.5934	34.8189	13.2958	12.375	38.9151	740.081	29.2	-2.6	31.8	5.31667	18.6667	22.2167	3.91667	1590	171	101	14.0482	463	333	372	432	O	2.23788	0	0	2022-07-11	1	F	0.592176	26.7697
COT4	564.24	5625	9115	-84.5949	34.8189	13.2958	12.375	38.9151	740.081	29.2	-2.6	31.8	5.31667	18.6667	22.2167	3.91667	1590	171	101	14.0482	463	333	372	432	F	2.23788	0	0	2022-07-11	1	F	0.591874	26.7806
CPT1	276.587	6063	9196	-85.3389	34.702	14.85	13.1	39.3393	776.8	31.5	-1.8	33.3	6.66667	20.4167	24.2667	5.05	1456	164	89	16.9806	433	300	323	405	F	2.91248	0	0	2022-07-12	2	F	0.560687	28.8998
CPT2	251.437	5427	8682	-85.3401	34.7067	14.85	13.1	39.3393	776.8	31.5	-1.8	33.3	6.66667	20.4167	24.2667	5.05	1456	164	89	16.9806	433	300	323	405	O	2.91248	0	0	2022-07-12	2	O	0.560679	28.8982
CPT3	269.692	5770	8915	-85.3405	34.7094	14.7833	13.0333	39.257	776.011	31.4	-1.8	33.2	6.6	20.3667	24.1833	4.98333	1462	164	90	16.8526	433	302	324	406	F	2.91248	0	0	2022-07-12	2	F	0.560668	28.8976
CPT4	255.252	5533	8915	-85.3385	34.7098	14.7833	13.0333	39.257	776.011	31.4	-1.8	33.2	6.6	20.3667	24.1833	4.98333	1462	164	90	16.8526	433	302	324	406	O	2.91248	0	0	2022-07-12	2	O	0.560603	28.9003
CPT5	247.883	5203	9002	-85.3349	34.7134	14.7833	13.0333	39.257	776.011	31.4	-1.8	33.2	6.6	20.3667	24.1833	4.98333	1462	164	90	16.8526	433	302	324	406	O	2.91248	0	0	2022-07-12	2	O	0.560463	28.9052
CRT1	14.36	7391	7763	-81.5433	30.8438	20.0292	9.65833	36.8639	601.311	32.3	6.1	26.2	26.8667	16.95	27.05	12.3	1293	173	63	34.48	480	230	446	259	F	0.482183	9	1	2022-07-26	5	F	0.642484	29.2765
CRT2	15.1717	8025	7763	-81.5432	30.8434	20.0292	9.65833	36.8639	601.311	32.3	6.1	26.2	26.8667	16.95	27.05	12.3	1293	173	63	34.48	480	230	446	259	F	0.482183	14	1	2022-07-26	5	F	0.642555	29.2756
CRT3	16.0707	8025	7763	-81.5433	30.8428	20.0292	9.65833	36.8639	601.311	32.3	6.1	26.2	26.8667	16.95	27.05	12.3	1293	173	63	34.48	480	230	446	259	F	0.482183	19	1	2022-07-26	5	F	0.642652	29.2743
CST1	49.6535	6932	6703	-81.7713	32.1917	18.7	12.5667	41.7497	659.687	33.4	3.3	30.1	26.6	14.8167	26.6	10.3333	1206	148	62	26.5844	411	212	411	285	O	1.94882	0	0	2022-07-29	5	O	0.513939	30.5115
CST2	50.76	7457	6703	-81.7722	32.191	18.7	12.5833	41.8051	660.193	33.4	3.3	30.1	26.6	14.8167	26.6	10.3167	1207	148	63	26.4261	411	213	411	284	F	1.94882	15	1	2022-07-29	5	F	0.513979	30.5121
CST3	50.1287	7832	7043	-81.7724	32.1907	18.7	12.5833	41.8051	660.193	33.4	3.3	30.1	26.6	14.8167	26.6	10.3167	1207	148	63	26.4261	411	213	411	284	O	1.94882	5	1	2022-07-29	5	F	0.513994	30.5122
CST4	34.0495	6907	7292.5	-81.7781	32.1854	18.7542	12.625	41.8046	660.053	33.5	3.3	30.2	26.6667	14.8667	26.6667	10.3833	1205	147	62	26.4495	410	212	410	285	O	1.94882	0	0	2022-07-29	5	O	0.514278	30.5158
CST5	43.1	7919	8246	-81.7724	32.1884	18.7	12.5833	41.8051	660.193	33.4	3.3	30.1	26.6	14.8167	26.6	10.3167	1207	148	63	26.4261	411	213	411	284	F	1.94882	2	1	2022-07-29	5	F	0.514104	30.5135
FDT1	331.119	5138	8650	-84.851	32.8135	16.575	12.9	41.4791	703.092	31.7	0.6	31.1	9.13333	21.6833	25.05	7.66667	1347	154	72	21.2892	413	255	334	388	F	3.98771	7	1	2022-04-24	3	F	0.59821	22.3214
FDT2	327.455	5772	8301	-84.8494	32.8141	16.6167	12.9167	41.3996	704.874	31.8	0.6	31.2	9.15	21.7333	25.1	7.68333	1345	154	72	21.2817	413	255	332	388	F	3.98771	21	1	2022-04-24	3	F	0.598174	22.3206
FDT3	331.667	5138	8650	-84.8512	32.8134	16.575	12.9	41.4791	703.092	31.7	0.6	31.1	9.13333	21.6833	25.05	7.66667	1347	154	72	21.2892	413	255	334	388	F	3.98771	7	1	2022-04-24	3	F	0.598217	22.3215
FDT4	320.382	5383	8457	-84.8238	32.84	16.3625	12.825	41.5049	698.173	31.4	0.5	30.9	8.96667	17.0833	24.7667	7.5	1363	156	74	20.8177	417	259	337	392	F	3.98771	18	1	2022-04-24	3	F	0.598648	22.2852
FDT5	321.529	5230.5	7221	-84.8234	32.8396	16.3625	12.825	41.5049	698.173	31.4	0.5	30.9	8.96667	17.0833	24.7667	7.5	1363	156	74	20.8177	417	259	337	392	O	3.98771	7	1	2022-04-24	3	O	0.598605	22.286
FMT1	19.9394	6928	7044	-81.2823	31.7618	19.3083	10.7833	38.3749	636.249	32.7	4.6	28.1	26.5333	15.8833	26.8333	11.1667	1281	181	63	34.7234	480	216	468	265	F	0.733575	0	0	2022-04-09	5	F	0.462095	12.3866
FMT2	21.64	7353	7676	-81.2832	31.7615	19.3083	10.7833	38.3749	636.249	32.7	4.6	28.1	26.5333	15.8833	26.8333	11.1667	1281	181	63	34.7234	480	216	468	265	O	0.733575	1	1	2022-04-09	5	F	0.462107	12.3861
FMT3	3.16832	NA	NA	-81.2748	31.7571	19.3625	10.7417	38.3631	636.186	32.7	4.7	28	26.6	15.9667	26.8833	11.2333	1276	181	63	35.1697	481	214	467	262	O	0.733575	0	0	2022-04-09	5	F	0.461975	12.3919
FMT4	2	4985	6300	-81.2796	31.7597	19.3083	10.7833	38.3749	636.249	32.7	4.6	28.1	26.5333	15.8833	26.8333	11.1667	1281	181	63	34.7234	480	216	468	265	O	0.733575	0	0	2022-04-09	5	F	0.462048	12.3888
FMT5	14.5152	7952	7988	-81.2859	31.7569	19.2917	10.8167	38.4935	636.485	32.7	4.6	28.1	26.5333	15.85	26.8333	11.1667	1280	181	63	34.9443	481	215	469	263	F	0.733575	0	0	2022-04-09	5	O	0.462144	12.3855
GBT1	59.9592	4949	8265	-83.1977	30.9334	19.3083	12.9833	44.6163	623.177	33.2	4.1	29.1	26.6167	15.6333	26.6167	11.3167	1201	157	55	32.9095	423	175	423	257	O	2.17438	0	0	2022-05-30	4	O	0.563933	28.2985
GBT2	62.3	5685	8044	-83.1877	30.9337	19.2708	12.9417	44.6264	622.931	33.1	4.1	29	26.6	15.5833	26.6	11.3	1202	157	55	32.9644	424	176	424	257	F	2.17438	0	0	2022-05-30	4	F	0.564156	28.3
GBT3	60.0505	6973	7949	-83.1885	30.936	19.2708	12.9417	44.6264	622.931	33.1	4.1	29	26.6	15.5833	26.6	11.3	1202	157	55	32.9644	424	176	424	257	O	2.17438	0	0	2022-05-30	4	O	0.564259	28.2964
GBT4	64.12	6819	7949	-83.1887	30.9381	19.2708	12.9417	44.6264	622.931	33.1	4.1	29	26.6	15.5833	26.6	11.3	1202	157	55	32.9644	424	176	424	257	F	2.17438	0	0	2022-05-30	4	O	0.564367	28.2931
GBT5	62.18	5901	6714	-83.1891	30.933	19.2542	12.925	44.569	620.775	33.1	4.1	29	26.55	15.5833	26.55	11.3	1208	157	55	32.7203	425	177	425	259	O	2.17438	0	0	2022-05-30	4	O	0.564081	28.301
GCT1	65	7111	8654	-82.7533	31.5186	18.9708	13.625	44.8191	654.535	33.7	3.3	30.4	26.7333	19.6833	26.7333	10.6167	1260	156	57	29.2218	434	207	434	323	F	1.93789	0	0	2022-07-25	4	F	0.510461	31.0494
GCT2	65	7115	8141	-82.7555	31.5185	18.9708	13.625	44.8191	654.535	33.7	3.3	30.4	26.7333	19.6833	26.7333	10.6167	1260	156	57	29.2218	434	207	434	323	F	1.93789	0	0	2022-07-25	4	F	0.510458	31.0494
GCT3	64.98	7300	6427	-82.7573	31.5199	18.9708	13.625	44.8191	654.535	33.7	3.3	30.4	26.7333	19.6833	26.7333	10.6167	1260	156	57	29.2218	434	207	434	323	F	1.93789	0	0	2022-07-25	4	F	0.510454	31.0493
GCT4	66.2673	6968	5998	-82.7628	31.5218	18.9833	13.65	44.9013	654.781	33.7	3.3	30.4	26.75	19.6833	26.75	10.6333	1260	156	57	29.2218	434	207	434	323	F	1.93789	0	0	2022-07-25	4	F	0.510437	31.049
GCT5	70.52	6968	5998	-82.7637	31.5215	18.9833	13.65	44.9013	654.781	33.7	3.3	30.4	26.75	19.6833	26.75	10.6333	1260	156	57	29.2218	434	207	434	323	F	1.93789	0	0	2022-07-25	4	O	0.510435	31.049
GVT1	80	5761	8434	-83.9066	31.9614	18.65	12.95	42.0455	687.198	33.5	2.7	30.8	11.35	19.3667	26.8	9.86667	1183	129	49	24.3067	365	202	343	343	F	2.34207	0	0	2022-05-29	4	F	0.435768	27.7845
GVT2	81	5761	8434	-83.9056	31.9613	18.65	12.95	42.0455	687.198	33.5	2.7	30.8	11.35	19.3667	26.8	9.86667	1183	129	49	24.3067	365	202	343	343	F	2.34207	0	0	2022-05-29	4	F	0.435775	27.785
GVT3	86.5149	6464.5	6819	-83.9145	31.9542	18.6625	12.925	42.101	685.765	33.5	2.8	30.7	11.3667	19.3833	26.8	9.9	1186	130	49	24.4309	366	202	345	343	F	2.34207	0	0	2022-05-29	4	F	0.435525	27.7864
GVT4	84.99	6804	7019	-83.9119	31.9549	18.6625	12.925	42.101	685.765	33.5	2.8	30.7	11.3667	19.3833	26.8	9.9	1186	130	49	24.4309	366	202	345	343	F	2.34207	0	0	2022-05-29	4	O	0.435557	27.787
GVT5	86.6634	6320	5956	-83.9163	31.9551	18.6625	12.925	42.101	685.765	33.5	2.8	30.7	11.3667	19.3833	26.8	9.9	1186	130	49	24.4309	366	202	345	343	O	2.34207	2	1	2022-05-29	4	O	0.435548	27.7849
HLT1	193	6084	8643	-83.5922	33.6662	16.5708	12.8583	39.9327	737.007	32.6	0.4	32.2	8.85	17.1167	25.5167	7.26667	1226	137	79	16.9046	375	244	302	340	F	5.58685	0	0	2022-05-01	3	F	0.707335	21.9631
HLT2	201.216	7106	8770	-83.5927	33.6675	16.4583	12.7833	39.9479	734.862	32.4	0.4	32	8.75	17.0167	25.3667	7.18333	1236	138	80	16.6997	377	247	304	342	F	5.58685	7	1	2022-05-01	3	F	0.707525	21.9592
HLT3	196.588	6084	8643	-83.593	33.6665	16.5708	12.8583	39.9327	737.007	32.6	0.4	32.2	8.85	17.1167	25.5167	7.26667	1226	137	79	16.9046	375	244	302	340	F	5.58685	2	1	2022-05-01	3	F	0.707413	21.9619
HLT4	207	5918	8507	-83.6012	33.6629	16.4833	12.7833	39.8235	733.824	32.5	0.4	32.1	8.78333	17.0333	25.3833	7.21667	1235	138	79	16.8308	377	246	304	342	F	5.58685	0	0	2022-05-01	3	O	0.707382	21.9682
HLT5	194.379	5918	8507	-83.6019	33.6637	16.4833	12.7833	39.8235	733.824	32.5	0.4	32.1	8.78333	17.0333	25.3833	7.21667	1235	138	79	16.8308	377	246	304	342	F	5.58685	4	1	2022-05-01	3	F	0.707525	21.9654
JET1	19.64	7830	7038	-81.4124	31.1031	19.8	9.13333	34.9936	614.917	32.2	6.1	26.1	26.8167	16.7667	27	11.9333	1284	172	63	35.2184	479	230	445	262	O	0.451093	9	1	2022-07-27	5	F	0.688142	28.9901
JET2	4.64646	5776	5149	-81.4134	31.1107	19.8333	9.28333	35.2978	616.749	32.3	6	26.3	26.8667	16.7667	27.05	11.9333	1281	171	63	35.1737	477	230	444	262	O	0.451093	0	0	2022-07-27	5	O	0.687818	28.9985
JET3	19.77	6455.5	7380	-81.413	31.1084	19.8333	9.28333	35.2978	616.749	32.3	6	26.3	26.8667	16.7667	27.05	11.9333	1281	171	63	35.1737	477	230	444	262	O	0.451093	7	1	2022-07-27	5	F	0.687951	28.9954
JET4	5.24242	5810	5125	-81.4156	31.1001	19.8	9.13333	34.9936	614.917	32.2	6.1	26.1	26.8167	16.7667	27	11.9333	1284	172	63	35.2184	479	230	445	262	O	0.451093	0	0	2022-07-27	5	O	0.687122	29.0047
JET5	10.2	NA	NA	-81.4242	31.0696	19.85	9.53333	35.8396	616.81	32.4	5.8	26.6	26.8667	16.7167	27.0667	11.9333	1283	172	62	35.1068	477	230	444	262	F	0.451093	19	1	2022-07-27	5	F	0.682598	29.0625
JET6	4.94	6475.5	6365	-81.4242	31.0812	19.8167	9.46667	35.8586	616.295	32.3	5.9	26.4	26.8167	16.7	27.0167	11.9	1285	172	63	35.0482	478	231	445	261	O	0.451093	0	0	2022-07-27	5	O	0.683608	29.0511
JKT1	239.461	6547	7020	-84.5379	33.1142	16.5125	13.1917	41.3532	724.946	32.1	0.2	31.9	8.88333	17.1333	25.2667	7.36667	1307	149	75	19.2543	404	250	318	375	O	5.28092	0	0	2022-04-24	3	O	0.60831	21.7963
JKT2	240	6547	7020	-84.5372	33.1139	16.5125	13.1917	41.3532	724.946	32.1	0.2	31.9	8.88333	17.1333	25.2667	7.36667	1307	149	75	19.2543	404	250	318	375	O	5.28092	1	1	2022-04-24	3	F	0.608261	21.797
JKT3	239.455	6547	7020	-84.5376	33.1142	16.5125	13.1917	41.3532	724.946	32.1	0.2	31.9	8.88333	17.1333	25.2667	7.36667	1307	149	75	19.2543	404	250	318	375	O	5.28092	3	1	2022-04-24	3	O	0.608306	21.7963
JKT4	217.584	6125	8598	-84.5198	33.1215	16.575	13.2167	41.3021	727.266	32.2	0.2	32	8.91667	17.2167	25.35	7.38333	1301	149	74	19.4753	403	248	317	373	O	5.28092	0	0	2022-04-24	3	F	0.609103	21.7768
JKT5	217.265	6125	8598	-84.5201	33.1217	16.575	13.2167	41.3021	727.266	32.2	0.2	32	8.91667	17.2167	25.35	7.38333	1301	149	74	19.4753	403	248	317	373	O	5.28092	2	1	2022-04-24	3	F	0.609144	21.776
JLT1	263.196	6886	8026	-85.2073	33.9448	15.5833	13.1333	40.535	750.507	31.6	-0.8	32.4	7.7	20.9167	24.6667	6.13333	1401	162	80	18.3655	421	272	334	380	O	4.76381	0	0	2022-07-12	2	O	0.585826	28.7044
JLT2	263	6886	8026	-85.2072	33.9442	15.5833	13.1333	40.535	750.507	31.6	-0.8	32.4	7.7	20.9167	24.6667	6.13333	1401	162	80	18.3655	421	272	334	380	O	4.76381	0	0	2022-07-12	2	O	0.585943	28.7019
JLT3	263.019	6886	8026	-85.2077	33.9444	15.5833	13.1333	40.535	750.507	31.6	-0.8	32.4	7.7	20.9167	24.6667	6.13333	1401	162	80	18.3655	421	272	334	380	F	4.76381	23	1	2022-07-12	2	F	0.58584	28.704
JLT4	265	6886	8026	-85.2079	33.9438	15.5833	13.1333	40.535	750.507	31.6	-0.8	32.4	7.7	20.9167	24.6667	6.13333	1401	162	80	18.3655	421	272	334	380	F	4.76381	0	0	2022-07-12	2	F	0.585911	28.7025
JLT5	261	5968	6767	-85.2062	33.9469	15.5833	13.1333	40.535	750.507	31.6	-0.8	32.4	7.7	20.9167	24.6667	6.13333	1401	162	80	18.3655	421	272	334	380	F	4.76381	0	0	2022-07-12	2	O	0.585613	28.709
JMT1	368.577	5120	8943	-85.0922	34.6134	14.2417	12.45	38.5449	755.735	30.3	-2	32.3	6.23333	19.7	23.35	4.65	1507	168	93	15.8123	444	312	341	413	F	2.91248	0	0	2022-06-14	2	F	0.604198	30.3813
JMT2	291.625	6410	8573	-85.0813	34.5843	14.8583	12.9	39.2097	765.271	31.3	-1.6	32.9	6.76667	20.3667	24.1	5.16667	1435	162	89	16.5236	427	295	322	396	F	3.8645	0	0	2022-06-14	2	F	0.602895	30.443
JMT3	309.437	5423	8925	-85.0881	34.614	14.7208	12.8583	39.2022	763.308	31.1	-1.7	32.8	6.65	20.2167	23.9333	5.06667	1451	163	90	16.2453	431	301	326	400	F	2.91248	0	0	2022-06-14	2	F	0.603807	30.3888
JMT4	313.894	6967	8146	-85.0794	34.6148	14.7458	12.875	39.253	764.878	31.1	-1.7	32.8	6.66667	20.2333	24	5.06667	1446	163	90	16.3426	429	299	325	398	F	2.91248	0	0	2022-06-14	2	F	0.603012	30.4041
JMT5	297.272	6184	8697	-85.0798	34.5842	14.8583	12.9	39.2097	765.271	31.3	-1.6	32.9	6.76667	20.3667	24.1	5.16667	1435	162	89	16.5236	427	295	322	396	F	3.8645	0	0	2022-06-14	2	F	0.602771	30.4462
KHT0	143	6158	8784	-83.4371	33.2029	17.0708	13.5083	41.8215	723.858	33	0.7	32.3	9.48333	17.6667	25.8333	7.93333	1188	134	72	18.2408	370	231	301	337	F	5.21246	9	1	2022-03-05	3	F	0.65186	17.5566
KHT1	144.699	6673	8204	-83.4398	33.2019	17.0708	13.5083	41.8215	723.858	33	0.7	32.3	9.48333	17.6667	25.8333	7.93333	1188	134	72	18.2408	370	231	301	337	F	5.21246	0	0	2022-07-15	3	O	0.46995	29.0639
KHT2	144.147	6158	8204	-83.4384	33.2021	17.0708	13.5083	41.8215	723.858	33	0.7	32.3	9.48333	17.6667	25.8333	7.93333	1188	134	72	18.2408	370	231	301	337	F	5.21246	1	1	2022-07-15	3	F	0.470098	29.0647
KHT3	145.951	5848	7143	-83.4378	33.202	17.0708	13.5083	41.8215	723.858	33	0.7	32.3	9.48333	17.6667	25.8333	7.93333	1188	134	72	18.2408	370	231	301	337	F	5.21246	49	1	2022-07-15	3	F	0.470191	29.0654
KHT4	144.248	6158	8784	-83.4373	33.2024	17.0708	13.5083	41.8215	723.858	33	0.7	32.3	9.48333	17.6667	25.8333	7.93333	1188	134	72	18.2408	370	231	301	337	F	5.21246	22	1	2022-07-15	3	F	0.470198	29.0652
KHT5	143	6762.5	8147	-83.4389	33.202	17.0708	13.5083	41.8215	723.858	33	0.7	32.3	9.48333	17.6667	25.8333	7.93333	1188	134	72	18.2408	370	231	301	337	F	5.21246	0	0	2022-07-15	3	O	0.470056	29.0646
LMT1	270	5467	6758	-83.8771	34.0552	16.0167	12.3833	38.4576	753.007	31.9	-0.3	32.2	8.11667	16.55	25.1167	6.46667	1342	149	94	15.2798	408	289	313	371	O	1.88428	0	0	2022-06-30	3	O	0.655313	26.4117
LMT2	304.456	5202	8761	-83.8765	34.0533	16.0167	12.3833	38.4576	753.007	31.9	-0.3	32.2	8.11667	16.55	25.1167	6.46667	1342	149	94	15.2798	408	289	313	371	F	1.88428	4	1	2022-06-30	3	F	0.655306	26.4139
LOT1	60.73	6197	7787	-82.8965	32.0956	18.5917	13.2833	42.9881	681.629	33.7	2.8	30.9	26.7333	19.2333	26.7333	9.93333	1146	123	57	22.7658	346	200	346	317	F	1.95827	1	1	2022-04-11	4	F	0.56785	18.761
LOT2	56.2353	6517	7998	-82.8969	32.0963	18.5917	13.2833	42.9881	681.629	33.7	2.8	30.9	26.7333	19.2333	26.7333	9.93333	1146	123	57	22.7658	346	200	346	317	F	1.95827	11	1	2022-04-11	4	F	0.567904	18.76
LOT3	58.099	6517	7998	-82.8966	32.0971	18.5917	13.2833	42.9881	681.629	33.7	2.8	30.9	26.7333	19.2333	26.7333	9.93333	1146	123	57	22.7658	346	200	346	317	F	1.95827	0	0	2022-04-11	4	F	0.567916	18.7599
LOT4	58.0297	6200	7718	-82.8975	32.0988	18.5917	13.2833	42.9881	681.629	33.7	2.8	30.9	26.7333	19.2333	26.7333	9.93333	1146	123	57	22.7658	346	200	346	317	F	1.95827	10	1	2022-04-11	4	F	0.568038	18.7577
LOT5	59.9901	6197	7787	-82.8947	32.0942	18.5917	13.2833	42.9881	681.629	33.7	2.8	30.9	26.7333	19.2333	26.7333	9.93333	1146	123	57	22.7658	346	200	346	317	O	1.95827	0	0	2022-04-11	4	O	0.567674	18.7644
LRT1	350	5341	8804	-83.4221	34.5287	15.075	12.65	39.6552	728.069	30.9	-1	31.9	7.38333	15.6833	23.9	5.86667	1527	160	111	11.7789	444	345	365	413	F	2.21449	0	0	2022-06-24	3	F	0.562919	28.2889
LRT2	338.577	5756	8745.5	-83.4217	34.5311	15.075	12.65	39.6552	728.069	30.9	-1	31.9	7.38333	15.6833	23.9	5.86667	1527	160	111	11.7789	444	345	365	413	F	2.21449	0	0	2022-06-24	3	F	0.563027	28.282
LRT3	365	6276	8536	-83.4138	34.5361	15.0208	12.5917	39.5964	728.412	30.8	-1	31.8	7.31667	15.65	23.8333	5.8	1540	161	112	11.6579	447	348	369	416	F	2.21449	0	0	2022-06-24	3	O	0.563014	28.2661
LRT4	331.269	6266	8793	-83.4961	34.4954	15.225	12.6833	39.5119	738.221	31.2	-0.9	32.1	7.43333	20.45	24.1667	5.9	1501	159	108	12.3542	441	338	356	408	F	3.63772	0	0	2022-06-24	3	F	0.561698	28.4248
LRT5	330.423	5697	8643.5	-83.4952	34.4938	15.225	12.6833	39.5119	738.221	31.2	-0.9	32.1	7.43333	20.45	24.1667	5.9	1501	159	108	12.3542	441	338	356	408	F	3.63772	0	0	2022-06-24	3	F	0.561687	28.4253
LWT1	46	7005	6682	-82.2138	31.1439	19.3542	13.9083	45.9021	627.011	34	3.7	30.3	26.8	15.8	26.8	11.35	1300	178	66	34.1342	492	215	492	290	F	0.735755	0	0	2022-04-08	5	F	0.526399	15.8447
LWT2	45.68	7005	6682	-82.212	31.1441	19.3542	13.9083	45.9021	627.011	34	3.7	30.3	26.8	15.8	26.8	11.35	1300	178	66	34.1342	492	215	492	290	F	0.735755	0	0	2022-04-08	5	F	0.526382	15.8455
LWT3	45.2828	7543	7316	-82.2101	31.145	19.3542	13.9083	45.9021	627.011	34	3.7	30.3	26.8	15.8	26.8	11.35	1300	178	66	34.1342	492	215	492	290	F	0.735755	0	0	2022-04-08	5	F	0.52632	15.8457
LWT4	46	7530	7261	-82.2095	31.1451	19.3542	13.9083	45.9021	627.011	34	3.7	30.3	26.8	15.8	26.8	11.35	1300	178	66	34.1342	492	215	492	290	F	0.735755	0	0	2022-04-08	5	F	0.526313	15.846
LWT5	43.42	6273	6438	-82.2141	31.1412	19.3583	13.9	45.8746	626.476	34	3.7	30.3	26.8	15.8	26.8	11.3667	1299	178	66	34.1798	492	215	492	289	F	0.735755	0	0	2022-04-08	5	O	0.526572	15.8471
OWT1	146.01	6881	9043.5	-83.5776	32.4833	17.8792	12.8417	41.4247	698.679	32.9	1.9	31	10.5	18.5333	26.25	9	1174	124	60	20.5094	365	219	317	345	F	2.9401	3	1	2022-07-25	4	F	0.47499	31.1239
OWT2	147.822	7285	8586	-83.5748	32.4864	17.8292	12.8083	41.3172	697.849	32.9	1.9	31	10.4667	18.4833	26.2	8.96667	1175	124	61	20.2487	364	220	317	345	F	2.9401	0	0	2022-07-25	4	O	0.475024	31.1247
OWT3	132.644	7687	9408	-83.5588	32.4885	17.8708	12.7583	41.2891	698.093	32.9	2	30.9	10.5	18.5333	26.2333	9	1170	124	60	20.3806	364	219	314	344	F	2.9401	0	0	2022-07-25	4	O	0.475255	31.1283
OWT4	137.235	7687	9408	-83.5607	32.4889	17.8708	12.7583	41.2891	698.093	32.9	2	30.9	10.5	18.5333	26.2333	9	1170	124	60	20.3806	364	219	314	344	F	2.9401	2	1	2022-07-25	4	F	0.475228	31.1279
OWT5	149.97	6950.5	9160.5	-83.5714	32.4875	17.8292	12.8083	41.3172	697.849	32.9	1.9	31	10.4667	18.4833	26.2	8.96667	1175	124	61	20.2487	364	220	317	345	F	2.9401	2	1	2022-07-25	4	O	0.475073	31.1256
PCT1	189.248	5790	8903	-84.9063	32.0641	17.5542	13.075	42.7288	684.279	32.5	1.9	30.6	10.25	18.45	25.7167	8.88333	1285	145	56	22.9986	393	227	350	366	F	4.56346	0	0	2022-07-06	4	F	0.431279	33.0195
PCT2	189	5790	8903	-84.9072	32.063	17.5542	13.075	42.7288	684.279	32.5	1.9	30.6	10.25	18.45	25.7167	8.88333	1285	145	56	22.9986	393	227	350	366	F	4.56346	0	0	2022-07-06	4	F	0.431265	33.0207
PCT3	179	4868	8766	-84.9144	32.0675	17.5625	13.0583	42.6743	684.607	32.5	1.9	30.6	10.2667	18.45	25.7333	8.88333	1282	145	56	22.9103	393	227	348	365	F	4.56346	0	0	2022-07-06	4	F	0.431613	33.0141
PCT4	174.455	4868	8766	-84.9147	32.0674	17.5625	13.0583	42.6743	684.607	32.5	1.9	30.6	10.2667	18.45	25.7333	8.88333	1282	145	56	22.9103	393	227	348	365	F	4.56346	0	0	2022-07-06	4	F	0.431613	33.0143
PCT5	196.208	5092	7909	-84.9137	32.0693	17.5625	13.0583	42.6743	684.607	32.5	1.9	30.6	10.2667	18.45	25.7333	8.88333	1282	145	56	22.9103	393	227	348	365	F	4.56346	0	0	2022-07-06	4	O	0.431667	33.0117
PPT1	13.1919	6694	6753	-81.589	31.3191	19.4458	11.4083	40.3121	624.483	32.9	4.6	28.3	26.5667	16.0667	26.8333	11.4667	1289	176	64	33.6459	471	221	470	272	F	0.451093	0	0	2022-04-09	5	F	0.493528	12.3949
PPT2	15.1818	7922	7892	-81.5927	31.3101	19.4167	11.4333	40.2582	625.058	32.9	4.5	28.4	26.8167	16.05	26.8167	11.4333	1288	176	64	33.5932	470	221	470	272	O	0.451093	0	0	2022-04-09	5	F	0.493851	12.3995
PPT3	13.25	7920	8015	-81.5906	31.3117	19.4375	11.3917	40.1115	624.402	32.9	4.5	28.4	26.55	16.0667	26.8333	11.45	1291	176	64	33.4632	471	223	470	273	F	0.451093	1	1	2022-04-09	5	F	0.493785	12.4014
PPT4	9.23	6499.5	6695	-81.5803	31.3151	19.4542	11.3583	40.1355	624.032	32.9	4.6	28.3	26.5667	16.0833	26.85	11.4833	1289	176	64	33.5999	471	222	469	272	O	0.451093	1	1	2022-04-09	5	F	0.493627	12.4148
PPT5	21.1	7411	7527	-81.59	31.3171	19.4458	11.4083	40.3121	624.483	32.9	4.6	28.3	26.5667	16.0667	26.8333	11.4667	1289	176	64	33.6459	471	221	470	272	F	0.451093	0	0	2022-04-09	5	F	0.493604	12.3958
RCT1	69.4	7569.5	8551	-84.0644	30.8688	19.0833	13.0333	44.4824	637.578	33	3.7	29.3	26.5833	20	26.5833	10.9667	1377	163	59	25.1368	437	238	437	356	O	1.77832	0	0	2022-05-29	4	O	0.416509	28.2405
RCT2	75.303	7641	8551	-84.0645	30.8675	19.0833	13.0333	44.4824	637.578	33	3.7	29.3	26.5833	20	26.5833	10.9667	1377	163	59	25.1368	437	238	437	356	F	1.77832	0	0	2022-05-29	4	F	0.416591	28.2409
RCT3	70.79	7597	8621	-84.0673	30.8694	19.1375	13.1083	44.5862	637.688	33.1	3.7	29.4	26.65	20.05	26.65	11.0167	1376	163	59	25.1987	437	237	437	356	O	1.77832	0	0	2022-05-29	4	F	0.416357	28.24
RCT4	72.87	6997	8537	-84.0692	30.8702	19.1375	13.1083	44.5862	637.688	33.1	3.7	29.4	26.65	20.05	26.65	11.0167	1376	163	59	25.1987	437	237	437	356	F	1.77832	0	0	2022-05-29	4	O	0.416238	28.2395
RCT5	72.17	7542	8380	-84.0658	30.8705	19.0833	13.0333	44.4824	637.578	33	3.7	29.3	26.5833	20	26.5833	10.9667	1377	163	59	25.1368	437	238	437	356	F	1.77832	0	0	2022-05-29	4	F	0.416349	28.2399
RIT1	663.837	6990	9404	-84.3077	34.7807	12.8167	12.4667	39.5767	727.55	28.5	-3	31.5	5	18.0833	21.5833	3.58333	1620	174	103	13.7167	473	343	383	439	F	1.77846	0	0	2022-07-11	1	F	0.636938	25.1559
RIT2	686.663	6151	9465	-84.3195	34.7816	12.7625	12.4083	39.517	725.25	28.4	-3	31.4	4.95	18.0333	21.4833	3.55	1625	175	104	13.7797	475	344	384	441	F	1.77846	0	0	2022-07-11	1	F	0.629315	25.3388
RIT3	618.657	6221	9495	-84.3307	34.7806	13.0125	12.5583	39.7416	730.01	28.8	-2.8	31.6	5.16667	18.3	21.8	3.75	1601	172	102	13.9162	469	338	378	436	O	1.77846	0	0	2022-07-11	1	F	0.626799	25.4195
RIT4	534.298	5980	8760	-84.3461	34.7851	13.3042	12.775	39.9219	738.547	29.3	-2.7	32	5.38333	18.6333	22.2	3.93333	1574	169	100	14.0844	462	331	373	429	O	1.77846	0	0	2022-07-11	1	O	0.622676	25.5523
RTT1	293.51	6645	9187	-84.7067	34.1495	15.5542	12.1583	38.2338	750.801	31.4	-0.4	31.8	7.53333	16.3167	24.6	6.03333	1345	151	82	17.3757	403	270	315	369	F	3.74596	0	0	2022-05-03	1	F	0.637256	24.0497
RTT2	277.835	6246	8572	-84.7052	34.1536	15.5958	12.175	38.1661	752.524	31.5	-0.4	31.9	7.55	16.3833	24.6667	6.05	1343	151	81	17.4872	402	269	315	368	F	3.74596	0	0	2022-05-03	1	F	0.637807	24.043
RTT3	296.373	6246	8622	-84.7074	34.1534	15.5958	12.175	38.1661	752.524	31.5	-0.4	31.9	7.55	16.3833	24.6667	6.05	1343	151	81	17.4872	402	269	315	368	F	3.74596	0	0	2022-05-03	1	F	0.637831	24.0437
RTT4	286.255	7281	8141	-84.7033	34.1475	15.5542	12.1583	38.2338	750.801	31.4	-0.4	31.8	7.53333	16.3167	24.6	6.03333	1345	151	82	17.3757	403	270	315	369	F	3.74596	0	0	2022-05-03	1	F	0.636906	24.0522
RTT5	294.388	6645	8958	-84.7061	34.15	15.5958	12.175	38.1661	752.524	31.5	-0.4	31.9	7.55	16.3833	24.6667	6.05	1343	151	81	17.4872	402	269	315	368	F	3.74596	0	0	2022-05-03	1	F	0.637321	24.0487
SCT1	818.971	6053	9028	-83.6777	34.8682	12.2625	12.8083	40.5327	717.258	27.8	-3.8	31.6	4.48333	17.5333	20.8667	3.16667	1780	186	121	11.06	503	396	424	473	F	1.34321	0	0	2022-06-16	1	F	0.579884	27.8036
SCT2	823.029	5716	9046	-83.6785	34.8689	12.2625	12.8083	40.5327	717.258	27.8	-3.8	31.6	4.48333	17.5333	20.8667	3.16667	1780	186	121	11.06	503	396	424	473	F	1.34321	0	0	2022-06-16	1	O	0.579991	27.7978
SCT3	827.558	6053	9028	-83.6774	34.8685	12.2625	12.8083	40.5327	717.258	27.8	-3.8	31.6	4.48333	17.5333	20.8667	3.16667	1780	186	121	11.06	503	396	424	473	O	1.34321	0	0	2022-06-16	1	F	0.579981	27.801
SCT4	701.327	6371	9556	-83.7338	34.8232	12.5833	12.8833	40.77	715.088	28.2	-3.4	31.6	4.83333	17.8167	21.2	3.53333	1712	180	116	11.4924	489	380	406	459	O	1.34321	0	0	2022-06-16	1	F	0.557211	28.3711
SCT5	702.133	6876	9503	-83.7339	34.8222	12.5833	12.8833	40.77	715.088	28.2	-3.4	31.6	4.83333	17.8167	21.2	3.53333	1712	180	116	11.4924	489	380	406	459	O	1.34321	0	0	2022-06-16	1	F	0.556983	28.3774
SFT1	243.481	5204	8444	-85.3363	34.4358	15.2833	13.2167	39.6897	773.711	31.8	-1.5	33.3	7.13333	20.8167	24.6333	5.51667	1403	163	85	18.0316	429	282	312	397	F	3.16389	0	0	2022-06-15	2	F	0.536434	31.2992
SFT2	233.165	5263	8444	-85.3363	34.4368	15.2833	13.2167	39.6897	773.711	31.8	-1.5	33.3	7.13333	20.8167	24.6333	5.51667	1403	163	85	18.0316	429	282	312	397	F	3.16389	0	0	2022-06-15	2	F	0.536396	31.2985
SFT3	208	5204	8444	-85.3378	34.4362	15.2833	13.2167	39.6897	773.711	31.8	-1.5	33.3	7.13333	20.8167	24.6333	5.51667	1403	163	85	18.0316	429	282	312	397	F	3.16389	0	0	2022-06-15	2	F	0.536467	31.2985
SFT4	242	5776	8817	-85.346	34.4339	15.275	13.2333	39.7397	774.545	31.8	-1.5	33.3	7.11667	20.8167	24.65	5.51667	1406	164	85	18.1676	431	282	312	398	F	3.16389	0	0	2022-06-15	2	F	0.536799	31.2974
SFT5	225	5322	8444	-85.3354	34.4378	15.2833	13.2167	39.6897	773.711	31.8	-1.5	33.3	7.13333	20.8167	24.6333	5.51667	1403	163	85	18.0316	429	282	312	397	F	3.16389	0	0	2022-06-15	2	O	0.536327	31.2981
SHT1	334.873	5397	8929	-84.9351	34.0366	15.2792	12.675	39.486	743.919	31.2	-0.9	32.1	7.45	20.5667	24.2833	5.86667	1392	158	83	17.5502	416	275	331	378	F	3.18762	3	1	2022-06-14	3	F	0.609262	30.2335
SHT2	329.039	5151	8780	-84.9286	34.0356	15.25	12.65	39.5312	743.031	31.1	-0.9	32	7.41667	20.5333	24.2167	5.83333	1391	157	83	17.4047	415	275	331	378	F	3.18762	6	1	2022-06-14	3	F	0.608976	30.2429
SHT3	336.777	6823	6322	-84.9233	34.0316	15.2542	12.6583	39.5573	742.013	31.1	-0.9	32	7.45	20.5333	24.2167	5.85	1391	157	83	17.4047	415	275	331	378	F	3.18762	11	1	2022-06-14	3	F	0.608844	30.2469
SHT4	326	6937	6484	-84.9207	34.0311	15.2542	12.6583	39.5573	742.013	31.1	-0.9	32	7.45	20.5333	24.2167	5.85	1391	157	83	17.4047	415	275	331	378	F	3.18762	2	1	2022-06-14	3	F	0.608727	30.2507
SHT5	316.52	6634	8638	-84.9049	34.0244	15.35	12.7167	39.6158	745.593	31.3	-0.8	32.1	7.53333	20.65	24.3833	5.91667	1374	155	82	17.5797	410	271	327	374	F	3.18762	0	0	2022-06-14	3	O	0.608131	30.2694
SOT1	49	7383	7751	-82.3655	30.8228	19.5875	13.675	46.0438	608.777	33.8	4.1	29.7	26.7667	16.1167	26.7667	11.8	1333	183	59	35.0193	505	210	505	295	F	0.316943	0	0	2022-07-26	5	F	0.509912	31.2589
SOT2	43	6622.5	7889	-82.367	30.823	19.6	13.7167	46.0291	609.885	33.9	4.1	29.8	26.8	16.1333	26.8	11.8	1333	183	59	35.0193	505	210	505	295	O	0.316943	0	0	2022-07-26	5	O	0.509843	31.2613
SPT1	56.2136	5536	8781	-82.0204	33.3559	17.6708	14.4583	43.1592	734.539	34.1	0.6	33.5	9.95	18.2333	26.5667	8.41667	1150	118	65	17.9995	333	217	331	305	O	2.78282	2	1	2022-06-01	4	F	0.366385	30.3343
SPT2	71.9515	6050	8212	-82.022	33.3468	17.5833	14.4	43.1138	732.863	34	0.6	33.4	9.88333	18.1667	26.45	8.33333	1154	118	65	18.0501	334	217	332	306	F	2.78282	1	1	2022-06-01	4	O	0.366691	30.3396
SPT3	78.6505	7710	8339	-82.0273	33.3464	17.5708	14.3917	43.0888	732.351	34	0.6	33.4	9.88333	18.15	26.4333	8.33333	1155	118	65	18.0947	335	217	332	307	F	2.78282	0	0	2022-06-01	4	F	0.366682	30.3378
SPT4	53.5347	5536	8781	-82.02	33.3549	17.6708	14.4583	43.1592	734.539	34.1	0.6	33.5	9.95	18.2333	26.5667	8.41667	1150	118	65	17.9995	333	217	331	305	O	2.78282	0	0	2022-06-01	4	O	0.366421	30.335
SPT5	54.4216	5536	8781	-82.0202	33.3556	17.6708	14.4583	43.1592	734.539	34.1	0.6	33.5	9.95	18.2333	26.5667	8.41667	1150	118	65	17.9995	333	217	331	305	O	2.78282	3	1	2022-06-01	4	F	0.366394	30.3345
STT0	152	6162	7475	-83.4495	33.157	17.0792	13.5083	41.9513	723.227	33	0.8	32.2	9.5	17.6833	25.8333	7.95	1190	134	72	18.0597	369	233	303	337	F	4.5117	6	1	2022-03-05	3	F	0.649631	17.6587
SWT1	292.66	4876	7793	-84.6291	33.7509	16.0833	12.0167	37.9075	748.852	31.6	-0.1	31.7	8.21667	21.35	25.1	6.58333	1309	146	79	17.625	397	261	316	364	F	3.79605	0	0	2022-05-03	3	F	0.607552	24.3998
SWT2	297.689	5069	6628	-84.6263	33.7507	16.0833	12.0167	37.9075	748.852	31.6	-0.1	31.7	8.21667	21.35	25.1	6.58333	1309	146	79	17.625	397	261	316	364	F	3.79605	16	1	2022-05-03	3	F	0.608698	24.3728
SWT3	272.039	4595	8278	-84.6239	33.7542	16.05	11.95	37.8165	748.951	31.5	-0.1	31.6	8.18333	21.3167	25.0833	6.55	1312	146	80	17.3795	397	263	316	364	F	3.79605	0	0	2022-05-03	3	F	0.60859	24.3747
SWT4	282	4446	7318	-84.6205	33.7561	16.05	11.95	37.8165	748.951	31.5	-0.1	31.6	8.18333	21.3167	25.0833	6.55	1312	146	80	17.3795	397	263	316	364	F	3.79605	0	0	2022-05-03	3	F	0.608402	24.3779
SWT5	291.455	4770	6822	-84.6284	33.7525	16.0833	12.0167	37.9075	748.852	31.6	-0.1	31.7	8.21667	21.35	25.1	6.58333	1309	146	79	17.625	397	261	316	364	O	3.79605	0	0	2022-05-03	3	F	0.608843	24.3705
VPT1	793.392	5509	9213	-83.9344	34.764	12.1292	12.2583	39.671	707.115	27.4	-3.5	30.9	4.43333	17.3333	20.6333	3.18333	1721	183	114	12.1216	495	376	407	461	F	2.91495	0	0	2022-07-11	1	F	0.64621	24.601
VPT2	807.942	5509	9213	-83.9334	34.7629	12.1292	12.2583	39.671	707.115	27.4	-3.5	30.9	4.43333	17.3333	20.6333	3.18333	1721	183	114	12.1216	495	376	407	461	F	2.91495	0	0	2022-07-11	1	F	0.6463	24.5996
VPT3	752.184	5952	9439	-83.9302	34.7633	12.5417	12.6	40.1274	715.061	28.1	-3.3	31.4	4.78333	17.75	21.1667	3.5	1657	177	110	12.4362	480	362	391	447	F	2.91495	0	0	2022-07-11	1	F	0.646473	24.5965
VPT4	741.81	5412	8956	-83.9238	34.7683	12.6292	12.7083	40.3439	718.557	28.2	-3.3	31.5	4.83333	17.8833	21.2833	3.55	1641	176	109	12.5705	477	359	387	443	F	2.91495	0	0	2022-07-11	1	F	0.646657	24.5914
WST1	297	5481	8674	-83.5897	34.4037	15.3917	12.7	39.5639	736.795	31.3	-0.8	32.1	7.63333	20.6	24.35	6.1	1444	156	103	13.3281	431	321	339	395	F	4.21109	0	0	2022-06-30	3	O	0.624119	26.561
WST2	291.534	5481	8674	-83.5884	34.4026	15.3917	12.7	39.5639	736.795	31.3	-0.8	32.1	7.63333	20.6	24.35	6.1	1444	156	103	13.3281	431	321	339	395	F	4.21109	0	0	2022-06-30	3	F	0.624063	26.5655

## Sheet: DataDictionary
Variable name	Meaning
name	Transect ID
j1NDVI	NDVI Value on January 1, 2022
mNDVI	NDVI Value on May 25, 2022
bc1	Worldclim BIO 1 (annual mean temperature)
bc2	Worldclim BIO 2 (mean diurnal range)
bc3	Worldclim BIO 3 (isothermallity)
bc4	Worldclim BIO 4 (temperature seasonality)
bc5	Worldclim BIO 5 (max temperature of warmest month)
bc6	Worldclim BIO 6 (min temperature off the coldes month)
bc7	Worldclim BIO 7 (temperature annual range)
bc8	Worldclim BIO 8 (mean temperature off wettest quarter)
bc9	Worldclim BIO 9 (mean temperature off driest quarter)
bc10	Worldclim BIO 10 (mean temperature off warmest quarter)
bc11	Worldclim BIO 11 (mean temperature off coldest quarter)
bc12	Worldclim BIO 12 (annual precipitation)
bc13	Worldclim BIO 13 (precipitation of wettest month)
bc14	Worldclim BIO 14 (precipitation of driest month)
bc15	Worldclim BIO 15 (precipitation seasonality)
bc16	Worldclim BIO 16 (precipitation of the wettest quarter)
bc17	Worldclim BIO 17 (precipitation of the driest quarter)
bc18	Worldclim BIO 18 (precipitation of the warmest quarter)
bc19	Worldclim BIO 19 (precipitation of the coldest quarter)
lcforestGIS	Binary forest/not forest habitat by NLCD
DeerPerSqMile	Deer density
ama	Number of Amblyomma americanum ticks collected
ama_bin	Binary presence/absence of A. americanum ticks collected
datesamp	Date sampling occurred
ecor	Ecoregion
lcforestfield	Binary forest/not forest habitat collected while sampling
rh	Relative humidity on the day of sampling
t	Temperature on the day of sampling
